# Supplementary material for: Cell Transformation by PTP1B Truncated Mutants Found in Human Colon and Thyroid Tumors
Source: PLoS One. 2016 Nov 17;11(11):e0166538. doi: 10.1371/journal.pone.0166538 (PMC5113951; doi:10.1371/journal.pone.0166538)
Supplement: S1 Table — (XLS) [file pone.0166538.s001.xls]

## Sheet: Sheet1
original data for Colony formation and Focus formation in table 3
Transforming activities of PTP1B mutations overexpression cells
Protein	Cell line	number of colony	% colony formation in soft agarose(n=3)	number of focus	% focus formation in cell mixing (n=3)	three independent times
		(seed 500 cells)		(seed 500 cells)
Neo	REF(pTet-SPLICE)1	0	0	0	0	1
		0	0	0	0
		0	0	0	0
	REF(pTet-SPLICE)2	0	0	0	0	1
		0	0	0	0
		0	0	0	0
wt-HA	REF(pTPTP1BHA)1	73	15	82	16	1
		79	16	101	20
		92	18	96	19
		96	19	75	15	2
		70	14	85	17
		84	17	61	12
		101	20	66	13	3
		85	17	96	19
		79	16	72	14
	REF(pTPTP1BHA)2	64	13	118	24	1
		65	13	101	20
		69	14	94	19
		69	14	89	18	2
		70	14	88	18
		74	15	104	21
		69	14	88	18	3
		68	14	97	19
		64	13	96	19
DE5-HA	REF(pTPTP1BDE5HA)1	0	0	0	0	1
		0	0	0	0
		0	0	0	0
	REF(pTPTP1BDE5HA)2	0	0	0	0	1
		0	0	0	0
		0	0	0	0
DE6-HA	REF(pTPTP1BDE6HA)1	49	10	50	10	1
		66	13	46	9
		55	11	39	8
		56	11	61	12	2
		62	12	54	11
		68	14	44	9
		66	13	45	9	3
		61	12	52	10
		61	12	51	10
	REF(pTPTP1BDE6HA)2	54	11	62	12	1
		74	15	52	10
		71	14	52	10
		60	12	64	13	2
		75	15	61	12
		92	18	71	14
		52	10	70	14	3
		77	15	66	13
		83	17	60	12
	REF(pTPTP1BDE6HA)3	50	10	59	12	1
		54	11	71	14
		54	11	82	16
		51	10	76	15	2
		56	11	75	15
		50	10	86	17
		55	11	55	11	3
		62	12	72	14
		61	12	72	14
PTPαHA	REF(pTPTPaHA)1	86	17	100	20	1
		76	15	84	17
		81	16	77	15
		80	16	86	17	2
		75	15	87	17
		87	17	102	20
		92	18	79	16	3
		87	17	80	16
		81	16	66	13
	REF(pTPTPaHA)2	68	14	82	16	1
		73	15	62	12
		74	15	94	19
		71	14	94	19	2
		76	15	76	15
		76	15	76	15
		75	15	75	15	3
		73	15	84	17
		71	14	79	16
