# Supplementary material for: Cell Transformation by PTP1B Truncated Mutants Found in Human Colon and Thyroid Tumors
Source: PLoS One. 2016 Nov 17;11(11):e0166538. doi: 10.1371/journal.pone.0166538 (PMC5113951; doi:10.1371/journal.pone.0166538)
Supplement: S2 Table — (XLS) [file pone.0166538.s002.xls]

## Sheet: Sheet1
original data for tumor volume in table 3
Transforming activities of PTP1B mutations overexpression cells
Protein	Cell line	tumor size (cm x cm)
Neo	REF(pTet-SPLICE)1	0
		0
		0
		0
		0
	REF(pTet-SPLICE)2	0
		0
		0
		0
		0
wt-HA	REF(pTPTP1BHA)1	0.82x0.62
		0.75x0.96
		0.92x0.66
		0.85x0.83
		0.68x0.93
	REF(pTPTP1BHA)2	0.78x0.58
		0.85x0.67
		0.68x0.93
		0.69x0.88
		0.76x0.92
DE5-HA	REF(pTPTP1BDE5HA)1	0
		0
		0
		0
		0
	REF(pTPTP1BDE5HA)2	0
		0
		0
		0
		0
DE6-HA	REF(pTPTP1BDE6HA)1	0.89x0.67
		0.93x0.68
		0.56x0.95
		0.74x0.78
		0.85x0.99
	REF(pTPTP1BDE6HA)2	0.65x0.74
		0.92x0.89
		0.68x0.78
		0.92x0.83
	REF(pTPTP1BDE6HA)3	0.91x0.68
		0.65x0.87
		0.91x0.82
		0.76x0.62
PTPαHA	REF(pTPTPaHA)1	0.92x0.95
		0.75x0.88
		0.62x0.95
		0.95x0.88
		0.72x0.91
	REF(pTPTPaHA)2	0.98x0.89
		0.86x0.97
		0.92x0.82
		0.85x0.72
