# Supplementary material for: Cell Transformation by PTP1B Truncated Mutants Found in Human Colon and Thyroid Tumors
Source: PLoS One. 2016 Nov 17;11(11):e0166538. doi: 10.1371/journal.pone.0166538 (PMC5113951; doi:10.1371/journal.pone.0166538)
Supplement: S3 Table — (XLS) [file pone.0166538.s003.xls]

## Sheet: Sheet1
	PTP1B phosphatase activity (32P-MBP)
		Fraction phosphate released/[PTP1B]
				Fig 3A
		Exp #1	Exp #2	Exp #3		average		SEM
	Dox
Neo	yes	0.0212	0.0184	0.0421		0.0272		0.012
Neo	no	0.0262	0.0203	0.0542		0.0335		0.022
WT-HA	yes	0.0163	0.0231	0.0404		0.0263		0.011
WT-HA	no	0.8032	0.7325	0.9528		0.8261		0.049
DE5-HA	yes	0.0193	0.0217	0.0384		0.0265		0.016
DE5-HA	no	0.6827	0.7038	0.8609		0.7492		0.068
DE6-HA	yes	0.0092	0.0122	0.076		0.032		0.056
DE6-HA	no	0.0172	0.0342	0.0492		0.0336		0.021
				Fig 3B
		Exp #1	Exp #2	Exp #3		average		SEM
WT-HA	yes	0.2339	0.2009	0.3343		0.2563		0.053
WT-HA	no	1.0929	0.8998	0.7927		0.9285		0.07
DE5-HA	yes	0.2609	0.1898	0.3224		0.2577		0.051
DE5-HA	no	0.7408	0.8941	0.7896		0.8081		0.056
DE6-HA	yes	0.2339	0.1908	0.4328		0.2858		0.096
DE6-HA	no	0.2699	0.2108	0.3838		0.2881		0.059
Neo	yes	0.2508	0.2243	0.3688		0.2813		0.053
Neo	no	0.2589	0.2342	0.3748		0.2893		0.058
